# Supplementary material for: Interannual Survey on Polycyclic Aromatic Hydrocarbons (PAHs) in Seawater of North Nanao Bay, Ishikawa, Japan, from 2015 to 2018: Sources, Pathways and Ecological Risk Assessment
Source: Int J Environ Res Public Health. 2020 Feb 1;17(3):904. doi: 10.3390/ijerph17030904 (PMC7038190; doi:10.3390/ijerph17030904)
Supplement: Supplementary file 1 [file ijerph-17-00904-s001.zip]

Archive with 3 entries (3 files):
- Raw data, dissolved phase.xlsx
- Raw data, particulate phase.xlsx
- Tables regarding ecological risk assessment.docx
