# Supplementary material for: Interannual Survey on Polycyclic Aromatic Hydrocarbons (PAHs) in Seawater of North Nanao Bay, Ishikawa, Japan, from 2015 to 2018: Sources, Pathways and Ecological Risk Assessment
Source: Int J Environ Res Public Health. 2020 Feb 1;17(3):904. doi: 10.3390/ijerph17030904 (PMC7038190; doi:10.3390/ijerph17030904)
Supplement: Supplementary file 1 [file ijerph-17-00904-s001.zip › Raw data, dissolved phase.xlsx]

## Sheet: Hoja1
	Dissolved phase		2015-06-01	2015-07-01	2015-08-01	2015-09-01	2015-10-01	2015-11-01	2015-12-01	2016-01-01	2016-02-01	2016-03-01	2016-04-01	2016-05-01	2016-06-01	2016-07-01	2016-08-01	2016-09-01	2016-10-01	2016-11-01	2016-12-01	2017-01-01	2017-02-01	2017-03-01	2017-04-01	2017-05-01	2017-06-01	2017-07-01	2017-08-01	2017-09-01	2017-10-01	2017-11-01	2017-12-01	2018-01-01	2018-02-01	2018-03-01	2018-04-01	2018-05-01	2018-06-01	2018-07-01	2018-08-01	2018-09-01	2018-10-01	2018-11-01	2018-12-01
			water conc. (ng/L)	water conc. (ng/L)	water conc. (ng/L)	water conc. (ng/L)	water conc. (ng/L)	water conc. (ng/L)	water conc. (ng/L)		water conc. (ng/L)		water conc. (ng/L)	water conc. (ng/L)	water conc. (ng/L)	water conc. (ng/L)	water conc. (ng/L)	water conc. (ng/L)	water conc. (ng/L)	water conc. (ng/L)	water conc. (ng/L)	water conc. (ng/L)	water conc. (ng/L)	water conc. (ng/L)	water conc. (ng/L)	water conc. (ng/L)	water conc. (ng/L)	water conc. (ng/L)	water conc. (ng/L)	water conc. (ng/L)	water conc. (ng/L)	water conc. (ng/L)	water conc. (ng/L)	water conc. (ng/L)	water conc. (ng/L)	water conc. (ng/L)	water conc. (ng/L)	water conc. (ng/L)	water conc. (ng/L)	water conc. (ng/L)	water conc. (ng/L)	water conc. (ng/L)	water conc. (ng/L)	water conc. (ng/L)	water conc. (ng/L)
	Ace	3-rings	0.135464	0.362467	0.14342	0.0525124	0.0423003	0.0137209	0.0388547	0.107631	0.102604	0.0262393	0.299887	0.433197	0.1511	0.155778	0.120951	0.143016	0.125868	0.0829253	0.0564558	0.0491742	0.0574382	0.0520476	0.0374381	0.0329922	0.0184437	0.231734	0.250879	0.25178	0.112835	0.0931629	0.172396	0.0550512	0.0999605	0.0990971	0.0799889	0.106014	0.135769	0.295033	0.153202	0.23521	0.0539756	0.375617	0.170854
	Fle		0.20828	0.186404	0.211038	0.305947	0.256178	0.0579245	0.105003	0.216598	0.117517	0.0862196	0.245154	0.080509	0.138385	0.105875	0.0940753	0.108677	0.0659996	0.079781	0.145188	0.135876	0.239443	0.202062	0.216084	0.189083	0.124006	0.277089	0.372943	0.332863	0.254905	0.232974	0.418879	0.19163	0.38638	0.26338	0.291447	0.246917	0.304656	0.511747	0.379208	0.491481	0.199003	1.02994	0.322682
	Ant		0.0133892	0.0351886	0.0267946	0.0216068	0.0178516	0.00869265	0.0117178	0.0407956	0.00837669	0.00358506	0.0655055	0.00537639	0.0034039	0.0250528	0.00658729	0.0126076	0.0204564	0.0103292	0.0133889	0.0131516	0.0134659	0.00843851	0.00743879	0.00687747	0.0097772	0.0136347	0.0338961	0.0291913	0.017498	0.0128	0.0350449	0.0078903	0.0211715	0.0144818	0.0203304	0.0192328	0.0275785	0.0177382	0.0301017	0.00215589	0.0109133	0.0229997	0.0211394
	Flu	4-rings	0.223619	0.123654	0.231686	0.112558	0.0920163	0.0630187	0.138991	0.752814	0.226996	0.105398	0.432151	0.224077	0.0997441	0.703761	0.112776	0.109616	0.25265	0.28563	0.147526	0.267059	0.455827	0.21937	0.171161	0.123259	0.132789	0.0877142	0.338177	0.304203	0.193264	0.182651	1.47959	0.54327	0.606276	0.336717	0.372113	0.166741	0.162647	0.373745	0.161398	0.217017	0.139342	0.168539	0.168542
	Pyr		0.130307	0.0328794	0.128002	0.0865564	0.0998582	0.0457793	0.0670701	0.361823	0.063713	0.0435914	0.218042	0.174339	0.055731	1.42309	0.056236	0.0888458	0.403749	0.399199	0.0647939	0.117324	0.172934	0.0409277	0.0396841	0.0432794	0.0648109	0.0520211	0.143398	0.0874827	0.0891318	0.068941	0.725953	0.267339	0.231807	0.122519	0.121927	0.0651538	0.0716687	0.118075	0.0704825	0.0929467	0.0806367	0.111154	0.0765069
	BaA		0.026148	0.0167333	0.0231538	0.0176476	0.0038355	0.00308295	0.00412672	0.0362382	0.00543836	0.00273514	0.00466769	0.00440004	0.00274612	0.01013	0.00373454	0.00510995	0.00986222	0.00339885	0.0196172	0.0141191	0.0257911	0.0105895	0.00529136	0.00583118	0.0126258	0.00536734	0.00579294	0.0061881	0.0156255	0.0194563	0.152991	0.0148122	0.0137425	0.00143416	0.00810039	0.00375123	0.00121745	0.0015483	0.000733361	0.000645014	0.00489969	0.00454165	0.0010443
	Chr		0.0262158	0.00441988	0.0297435	0.0145907	0.00281987	0.00227381	0.0122134	0.0985911	0.015824	0.00605255	0.0554175	0.0492317	0.0175431	0.544272	0.00928399	0.0429728	0.232096	0.188559	0.0138953	0.0372374	0.0598483	0.0154074	0.0139105	0.0172814	0.0101871	0.00682189	0.00640673	0.00986004	0.014792	0.0309294	0.315635	0.0826064	0.0387793	0.0107807	0.0306104	0.00908043	0.00563141	0.00740016	0.00607895	0.00498292	0.00575025	0.00516306	0.0056857
	BbF	5-rings	0.0271672	0.00499035	0.00819279	0.00544536	0.00407301	0.000913599	0.016676	0.0501455	0.0103392	0.00722791	0.0105703	0.011088	0.00120266	0.0383351	0.0152508	0.0124803	0.0352317	0.0232706	0.0167748	0.0241019	0.0605808	0.0191478	0.0137419	0.0135242	0.0145824	0.0129319	0.00794585	0.0160346	0.0189434	0.0220268	0.21361	0.0520909	0.0450788	0.0169273	0.0394479	0.00123199	0.0053425	0.0146921	0.0115622	0.0134719	0.0166715	0.0131623	0.00850212
	BkF		0.00546281	0.00152184	0.00175338	0.000834817	0.00173984	0.000901592	0.00249525	0.01697	0.00263407	0.00202671	0.00259962	0.00225568	0.00100593	0.00448652	0.00254722	0.00338117	0.00626508	0.00327231	0.00391034	0.00554991	0.0175975	0.00452652	0.00262254	0.00191205	0.00383362	0.00340909	0.00321217	0.00409545	0.00192459	0.00350401	0.0552876	0.00857738	0.00654314	2.03979e-08	0.00267821	0.000255016	0.000131215	0.000432399	1.59302e-07	0.000201736	0.000408196	0.000391101	0.00016753
	BaP		0.0074618	0.0099296	0.00450616	0.00627318	0.00355803	0.0061003	0.00057447	0.0138356	0.00155636	0.00115469	0.00443504	0.000394895	0.000515587	0.00239679	0.00221603	0.00397475	0.00215529	0.00125001	0.00205562	0.00444596	0.0118355	0.00310096	0.0030989	0.00129647	0.00568155	0.015934	0.0186726	0	0.00377361	0.00229619	0.0699945	0.0100712	0.0139822	0.00259393	0.00397073	0.000318091	0.000421882	0.00156606	0.000550844	0.00054897	0.0407366	0.0349534	0.00834793
	DBA		0.00585889	0.0026953	0.000126638	0.000918402	0.00193596	0.000264088	0.00129033	0.000654625	0.00261304	0.00159061	0.00226712	0.000649202	0.000831456	0.000990096	0.00114725	0.000442664	0.0012867	0.00104651	0.000690358	0.00138319	0.000917221	0.000809948	0.000305518	0.000555863	0.00137463	0.000999993	0.00222688	0.002429	0	0.00062059	0.0229034	0.000691797	0.000653656	0.000371572	0.000977319	0.00103703	0.000765707	0.00108946	0.00103646	0.000426947	0.000422856	0.000354521	0.00100121
	BPe	6-rings	0.00517741	0.00254894	0.000549726	0.00224586	0.002739	0.000436176	0.00108186	0.0312024	0.00359583	0.00292547	0.0221969	0.00384153	0.00408759	0.000887268	0.00897614	0.00086703	0.00976128	0.00345847	0.00852791	0.000222372	0.0369762	0.00875239	0.00170634	0.0163105	0.000914584	0.00228965	0.00115554	0.00918788	0.00328852	0.00194766	0.0965602	0.00192157	0.0403133	0.00235888	0.00246737	0.00145234	0.00028602	0.00130454	0.00153	0.00136877	0.0143562	0	0
	IDP		0.0020491	0.00270551	0.000211019	0.0013646	0.00150824	0.00126471	0.000383107	0.00853354	0.00167571	0.000465919	0.0128674	0.00141668	0.000347585	0.00148289	0.00326897	0.00092015	0.00237865	0.000156094	0.000249245	0.000544377	0.000756917	0.00182477	0.000629653	0.00121288	0.00183409	0.00105683	0.00128899	0.000732898	0.0065354	0.000798236	0.0692416	0.00224531	0.0740694	0.00847928	0.000259307	0.000422465	0.00112951	0.000500081	0.00105382	0.00302962	0.00395299	0.00447833	0.00490407
		SUM	0.816601	0.786138	0.809176	0.628501	0.530414	0.204373	0.400478	1.73583	0.562883	0.289213	1.37576	0.990776	0.476644	3.01654	0.437051	0.532912	1.16776	1.08228	0.493074	0.670188	1.15341	0.587004	0.513112	0.453416	0.40086	0.711004	1.18599	1.05405	0.732517	0.672108	3.82809	1.2382	1.57876	0.879141	0.974318	0.621607	0.717246	1.34487	0.816938	1.06349	0.571069	1.77129	0.789377
