# Supplementary material for: Interannual Survey on Polycyclic Aromatic Hydrocarbons (PAHs) in Seawater of North Nanao Bay, Ishikawa, Japan, from 2015 to 2018: Sources, Pathways and Ecological Risk Assessment
Source: Int J Environ Res Public Health. 2020 Feb 1;17(3):904. doi: 10.3390/ijerph17030904 (PMC7038190; doi:10.3390/ijerph17030904)
Supplement: Supplementary file 1 [file ijerph-17-00904-s001.zip › Raw data, particulate phase.xlsx]

## Sheet: Particulate phase
	Particulate phase		2015-06-01	2015-07-01	2015-08-01	2015-09-01	2015-10-01	2015-11-01	2015-12-01	2016-01-01	2016-02-01	2016-03-01	2016-04-01	2016-05-01	2016-06-01	2016-07-01	2016-08-01	2016-09-01	2016-10-01	2016-11-01	2016-12-01	2017-01-01	2017-02-01	2017-03-01	2017-04-01	2017-05-01	2017-06-01	2017-07-01	2017-08-01	2017-09-01	2017-10-01	2017-11-01	2017-12-01	2018-01-01	2018-02-01	2018-03-01	2018-04-01	2018-05-01	2018-06-01	2018-07-01	2018-08-01	2018-09-01	2018-10-01	2018-11-01	2018-12-01
			water conc. (ng/L)	water conc. (ng/L)	water conc. (ng/L)	water conc. (ng/L)	water conc. (ng/L)	water conc. (ng/L)	water conc. (ng/L)	water conc. (ng/L)	water conc. (ng/L)	water conc. (ng/L)	water conc. (ng/L)	water conc. (ng/L)	water conc. (ng/L)	water conc. (ng/L)	water conc. (ng/L)	water conc. (ng/L)	water conc. (ng/L)	water conc. (ng/L)	water conc. (ng/L)	water conc. (ng/L)	water conc. (ng/L)	water conc. (ng/L)	water conc. (ng/L)	water conc. (ng/L)	water conc. (ng/L)	water conc. (ng/L)	water conc. (ng/L)	water conc. (ng/L)	water conc. (ng/L)	water conc. (ng/L)	water conc. (ng/L)	water conc. (ng/L)	water conc. (ng/L)	water conc. (ng/L)	water conc. (ng/L)	water conc. (ng/L)	water conc. (ng/L)	water conc. (ng/L)	water conc. (ng/L)	water conc. (ng/L)	water conc. (ng/L)	water conc. (ng/L)	water conc. (ng/L)
	Ace	3-rings	0.0013888	0.00239617	0.0133553	0.00178979	0.00398189	0.00523861	0.0322826		0.0236973		0.0440235	0.0196808	0	0.0221364	0.00835739	0	0	0	0.0116906	0.00727436	0.004829	0.00630787	0.126742	0.0206224	0.0143245	0.0141785	0.0170112	0.00458413	0.0199743	0.0209742	0.0192838	0	0	0.00144397	0	0.00466333	0.0132041	0.00156242	0.000913546	0.000660026	0.000634769	0.00114161	0.000301857
	Fle		0.0191828	0.0209172	0.0268894	0.0120276	0.00789545	0.0086148	0.0783676		0.0183681		0.0522122	0.0266543	0.0111564	0.0160585	0.0122608	0.0062348	0.00964517	0.0112891	0.00524829	0.0166797	0.0080833	0.00795211	0.433551	0.0103527	0.00399131	0.00474757	0.00821267	0.00744325	0.00652474	0.0073318	0.0115895	0.0352191	0.0345929	0.00517236	0.00610117	0.00466085	0.00926154	0.00582063	0.00619295	0.00709806	0.00744007	0.0114724	0.00558714
	Ant		0.019741	0.0162195	0.0241329	0.00819647	0.00356388	0.00636514	0.0018983		0.00206216		0.00215454	0.00214324	0.00185835	0.00609758	0.00394885	0.00126141	0.00241839	0.00165155	0.00124616	0.00226491	0.00383402	0.00120175	0.0268621	0.00146926	0.00113087	0.00157724	0.00112477	0.00130093	0.000945593	0.00250535	0.00219713	0.0330981	0.0325096	0.000890258	0.00273573	0.00117143	0.00267199	0.00108438	0.000802378	0.000640706	0.000721721	0.00401709	0.000629391
	Flu	4-rings	0.211367	0.0567458	0.135095	0.0628281	0.134725	0.0888193	0.0383169		0.0153984		0.0281338	0.0127509	0.0162002	0.0765672	0.0334781	0.013825	0.0220664	0.0338393	0.015294	0.0340722	0.0823256	0.014759	0.0973565	0.0195745	0.0153946	0.0197215	0.0248344	0.0185775	0.0139082	0.172473	0.0533884	1.31402	1.29066	0.0167055	0.0544009	0.0300232	0.0329874	0.0115938	0.00948887	0.0227467	0.020735	0.0673948	0.024096
	Pyr		0.151206	0.0420996	0.0905573	0.437371	0.0606853	0.114191	0.0404938		0.0154039		0.0275253	0.00849258	0.0161497	0.0780239	0.0302306	0.0150405	0.0258854	0.0305575	0.0135377	0.0298913	0.0837042	0.0121883	0.0592768	0.0137466	0.0136007	0.0195285	0.0170497	0.0117644	0.0105618	0.118738	0.0381368	1.17283	1.15197	0.00917769	0.0379091	0.0196673	0.02597	0.00764028	0.00765931	0.0112945	0.0151745	0.0624677	0.0127605
	BaA		0.0669715	0.230845	0.0256522	0.0301117	0.0115736	0.0265412	0.104239		0.00180515		0.0363696	0.00127247	0.004055	0.0117597	0.00532913	0.00392737	0.00450657	0.0118546	0.00676585	0.0116552	0.0315781	0.00129438	3.14187e-05	0.0125695	0.00329408	0.00846131	0.00489791	0.00257143	0.00260265	0.0179565	0.0190864	0.680188	0.668094	0.00271535	0.0151595	0.00754921	0.00890092	0.00119878	0.00146163	0.00168177	0.0016656	0.0259658	0.00254534
	Chr		0.0519743	0.100472	0.0266857	0.00894026	0.00631597	0.0274559	0.0248311		0.0107438		0.0181259	0.00432606	0.00447628	0.045997	0.0164586	0.00456572	0.0126255	0.0414462	0.0153051	0.017257	0.0519808	0.00504969	0.00279322	0.00358788	0.00288757	0.00448971	0.0032432	0.00147752	0.00226842	0.0585076	0.0397791	0.784184	0.770239	0.00593105	0.0188355	0.00567818	0.00743444	0.00600268	0.00612394	0.00175967	0.00202078	0.0216636	0.00352509
	BbF	5-rings	0.0579336	0.0366559	0.0181887	0.00968116	0.0152652	0.0322699	0.0194955		0.0132879		0.0390836	0.00259031	0.0135949	0.114229	0.0167894	0.0380383	0.0370097	0.0589353	0.0199679	0.0429339	0.0863763	0.0134258	0.00782805	0.0127035	0.00882729	0.0094318	0.010572	0.0106353	0.00598534	0.0617507	0.0962716	1.10787	1.08817	0.000771361	0.000364051	0.00121857	0.000194853	0.009328	0.00523871	0.0110711	0.00857117	0.0508259	0.000562735
	BkF		0.0247628	0.00878167	0.0039676	0.00349997	0.00633192	0.0122671	0.00785683		0.00411212		0.00888199	0.000242003	0.00378629	0.0247007	0.00318708	0.00132898	0.00310863	0.021319	0.00493224	0.014556	0.037413	0.00370343	0.00128706	0	0.00211275	0.00621436	0.00542961	0	0.00200994	0.00677674	0.00888682	0.427881	0.420273	0.000678517	0.00436026	0.000789878	0.000515912	0.000159883	1.12684	0.000202901	0.000326166	0.00441504	0.00014643
	BaP		0.0695272	0.0217885	0.0100572	0.0125314	0.0206818	0.0330572	0.0170494		0.00405363		0.0113132	0.000141809	0.00840533	0.0592722	0.0069876	0.00988424	0.00682829	0.0184719	0.0172056	0.0541825	0.0269044	0.00893993	0.00300799	0.007413	0.00666682	0.00779343	0.0114094	0.00473106	0.00399907	0.0480326	0.0418697	1.31066	1.28735	0.00386229	0.0504716	0.0195548	0.022717	0.00321523	0.0032037	0.00444717	0.00634989	0.0686728	0.00827144
	DBA		0.00455467	0.0208063	0.000177984	0.00160112	0.00154281	0.00168384	0.00648309		0.00198143		0.00305971	0.000333009	0.00051981	0.00482324	0.00098622	0.00326499	0.000792737	0.00233178	0.00220213	0.00111883	0.000813563	0.00277716	0.000288809	0.000686544	0.00240507	0.00181535	0.00176271	0.000753016	0.000789472	0.00247107	0	0.253524	0.249016	0.00302968	0.00155252	0.00206701	0.00040246	0.000405308	0.00211617	0.00148117	0.000960771	0.00979345	0.00186809
	BPe	6-rings	0.0208068	0.0173597	0.0194646	0.00222855	0.012174	0.00623855	0.0288796		0.00137207		0.0450383	0.00356522	0.0153461	0.113782	0.00958301	0.0088539	0.00944251	0.059358	0.0135717	0.0538727	0.105632	0.00526905	0.00300373	0.0150228	0.0100441	0.012703	0.00868295	0.00946354	0.0061464	0.0834284	0.166759	1.23786	1.21585	0.0146676	0.0999885	0.0331851	0.0353616	0.00711852	0.00974664	0.0114511	0.010103	0.0777622	0.0171606
	IDP		0.0493784	0.00716063	0.000922834	0.0040524	0.0074604	0.00215163	0.0118052		0.00146605		0.00888721	0.000542126	0.00160171	0.0118782	0.00158006	0.000842651	0.000875921	0.0408758	0.00222185	0.0346667	0.0825232	0.0096972	0.00477407	0.00928299	0.00498422	0.00746577	0.0160659	0.0316652	0.00784831	0.0626659	0.0545873	0.706148	0.693591	0.000263949	0.0462118	0.00575967	0.019769	0	0	0	0.00673006	0.0394454	0
		SUM	0.748794	0.582248	0.395146	0.59486	0.292197	0.364894	0.411999	0	0.113752	0	0.324809	0.0827348	0.0971501	0.585326	0.149177	0.107068	0.135205	0.33193	0.129189	0.320425	0.605998	0.0925658	0.766803	0.127032	0.0896639	0.118128	0.130296	0.104967	0.0835642	0.663612	0.551835	9.06348	8.90231	0.0653096	0.338091	0.135988	0.179391	0.0551299	1.17979	0.0745348	0.0814336	0.445038	0.0774546
